# Supplementary material for: The Microbiota-gut-brain axis in vascular cognitive impairment: unraveling the mysterious link and therapeutic prospects
Source: Front Immunol. 2025 Oct 7;16:1648800. doi: 10.3389/fimmu.2025.1648800 (PMC12537728; doi:10.3389/fimmu.2025.1648800)
Supplement: Supplementary file 1 [file Table1.xlsx]

## Sheet: Table S1-NRCT
Study	Was the research question or objective in this paper clearly stated?	Was the study population clearly specified and defined?	Was the participation rate of eligible persons at least 50%? For case-control studies: if less than 100 percent of eligible cases and/or controls were selected for the study, were the cases and/or controls randomly selected from those eligible?	Were all the subjects selected or recruited from the same or similar populations (including the same time_x0002_period)? Were inclusion and exclusion criteria for being in the study prespecified and applied uniformly to all participants? For case-control studies: Were controls selected or recruited from the same or similar population that gave rise to the cases (including the same timeframe)?	Was a sample size justification, power description, or variance and effect estimates provided?	For the analyses in this paper, were the exposure(s) of interest measured prior to the outcome(s) being measured?	Was the timeframe sufficient so that one could reasonably expect to see an association between exposure and outcome if it existed?	For exposures that can vary in amount or level, did the study examine different levels of the exposure as related to the outcome (e.g., categories of exposure, or exposure measured as continuous variable)?	Were the exposure measures (independent variables) clearly defined, valid, reliable, and implemented consistently across all study participants?	Was the exposure(s) assessed more than once over time? For intervention studies: were outcome measures of interest taken multiple times before the intervention and multiple times after the intervention (i.e., did they use an interrupted time-series design)?	Were the outcome measures (dependent variables) clearly defined, valid, reliable, and implemented consistently across all study participants?	Were the outcome assessors blinded to the exposure status of participants? For case-control studies: Were the assessors of exposure/risk blinded to the case or control status of participants?	Was loss to follow-up after baseline 20% or less?	Were key potential confounding variables measured and adjusted statistically for their impact on the relationship between exposure(s) and outcome(s)?	Quality rating
Li et al, 2022	YES	YES	NR	YES	NR	NO	NO	NO	YES	NO	YES	NR	YES	YES	0.5	Fair
Li et al, 2022	YES	YES	NR	YES	NR	NO	NO	NO	YES	NO	YES	NR	YES	YES	0.5	Fair
Boschetti et al, 2023	YES	YES	NR	YES	NR	NO	NO	NO	YES	NO	YES	YES	YES	YES	0.571429	Fair
Ling et al, 2020	YES	YES	YES	YES	NR	NO	NO	NO	YES	NO	YES	NR	YES	YES	0.571429	Fair
Tian et al, 2023	YES	YES	NR	YES	NR	NO	NO	NO	YES	NO	YES	NR	YES	YES	0.5	Fair
Xu et al, 2023	YES	YES	NR	YES	NR	NO	NO	NO	YES	NO	YES	NR	YES	YES	0.5	Fair
Li et al, 2024	YES	YES	YES	YES	NR	NO	NO	NO	YES	NO	YES	NR	YES	YES	0.571429	Fair

## Sheet: Table S3-Animal Experimentation
Study	Was the allocation sequence adequately generated and applied?	Were the groups similar at baseline or were they adjusted for confounders in the analysis?			Was the allocation adequately concealed?	Were the animals randomly housed during the experiment?		Were the caregivers and/or investigators blinded from knowledge which intervention each experimental set received during the experiment?	Were animals selected at random for outcome assessment?	Was the outcome assessor blinded?		Were incomplete outcome data adequately addressed?				Are reports of the study free of selective outcome reporting?		Was the study apparently free of other problems that could result in high risk of bias?					Overall Bias
		Was the distribution of relevant baseline characteristics balanced for the intervention and control groups?	If relevant, did the investigators adequately adjust for unequal distribution of some relevant baseline characteristics in the analysis?	Was the timing of disease induction adequate?		Did the authors randomly place the cages or animals within the animal room/facility?	Is it unlikely that the outcome or the outcome measurement was influenced by not randomly housing the animals?			Was blinding of the outcome assessor ensured, and was it unlikely that blinding could have been broken?	Was the outcome assessor not blinded, but do review authors judge that the outcome is not likely to be influenced by lack of blinding?	Were all animals included in the analysis?	Were the reasons for missing outcome data unlikely to be related to true outcome? (e.g., technical failure)	Are missing outcome data balanced in numbers across intervention groups, with similar reasons for missing data across groups?	Are missing outcome data imputed using appropriate methods?	Was the study protocol available and were all of the study’s pre-specified primary and secondary outcomes reported in the current manuscript?	Was the study protocol not available, but was it clear that the published report included all expected outcomes (i.e. comparing methods and results section)?	Was the study free of contamination (pooling drugs)?	Was the study free of inappropriate influence of funders?	Was the study free of unit of analysis errors?	Were design-specific risks of bias absent?	Were new animals added to the control and experimental groups to replace drop-outs from the original population?
Duan et al, 2023	Unclear	Unclear	Unclear	YES	Unclear	YES	YES	NO	Unclear	Unclear	YES	Unclear	Unclear	Unclear	Unclear	Unclear	Unclear	YES	YES	YES	NO	Unclear	High
Liu et al, 2023	Unclear	Unclear	Unclear	YES	Unclear	YES	YES	NO	Unclear	Unclear	YES	Unclear	Unclear	Unclear	Unclear	Unclear	Unclear	YES	YES	YES	YES	Unclear	High
Deng et al, 2022	Unclear	Unclear	Unclear	YES	Unclear	YES	YES	NO	Unclear	Unclear	YES	Unclear	Unclear	Unclear	Unclear	Unclear	Unclear	YES	YES	YES	YES	Unclear	High
Zhu et al, 2022	Unclear	Unclear	Unclear	YES	Unclear	YES	YES	NO	Unclear	Unclear	YES	Unclear	Unclear	Unclear	Unclear	Unclear	Unclear	YES	YES	YES	YES	Unclear	High
Deng et al, 2022	YES	Unclear	Unclear	YES	Unclear	YES	YES	NO	Yes	Unclear	YES	YES	YES	YES	YES	Unclear	Unclear	YES	YES	YES	YES	YES	High
Chen et al, 2022	Unclear	Unclear	Unclear	YES	Unclear	YES	YES	NO	Yes	Unclear	YES	YES	YES	YES	YES	Unclear	Unclear	YES	YES	YES	YES	YES	High
Jia et al, 2023	NO	Unclear	Unclear	YES	NO	YES	YES	Unclear	Unclear	Unclear	YES	YES	YES	YES	YES	Unclear	Unclear	YES	YES	YES	YES	YES	High
Song et al, 2023	Unclear	Unclear	Unclear	YES	Unclear	YES	YES	Unclear	Yes	Unclear	YES	Unclear	Unclear	Unclear	Unclear	Unclear	Unclear	YES	YES	YES	YES	Unclear	Unclear
Liu et al,2022	Unclear	Unclear	Unclear	YES	Unclear	YES	YES	NO	Yes	Unclear	YES	YES	YES	YES	YES	Unclear	Unclear	YES	YES	YES	NO	YES	High
Lu et al, 2023	Unclear	Unclear	Unclear	YES	Unclear	YES	YES	NO	Unclear	Unclear	YES	Unclear	Unclear	Unclear	Unclear	Unclear	Unclear	YES	YES	YES	NO	Unclear	High
Duan et al,2024	Unclear	Unclear	Unclear	YES	Unclear	YES	YES	NO	Unclear	Unclear	YES	NO	Unclear	Unclear	NO	Unclear	Unclear	YES	YES	YES	NO	Unclear	High
